# Supplementary material for: Azilsartan Suppresses Osteoclastogenesis and Ameliorates Ovariectomy-Induced Osteoporosis by Inhibiting Reactive Oxygen Species Production and Activating Nrf2 Signaling
Source: Front Pharmacol. 2021 Nov 26;12:774709. doi: 10.3389/fphar.2021.774709 (PMC8662525; doi:10.3389/fphar.2021.774709)
Supplement: Supplementary file 3 [file DataSheet2.xlsx]

## Sheet: Figure1
Figure 1B	cell viability(OD Value)
	concentrations(μM)	0	0.03125	0.0625	0.125	0.25	0.5	1	2	3	4
	48h	0.88824	1.00597	1.0581	1.10122	0.899216	0.939591	0.833101	0.543031	0.137587	0.021298
		1.10801	1.06816	0.951742	0.762413	0.931751	1.00179	0.90993	0.430531	0.151969	0.08676
		1.00375	0.829834	1.15022	1.11899	1.12382	0.941159	0.975131	0.545383	0.119425	0.038937
	96h	1.00317	1.002	1.02558	1.03657	0.960139	0.979592	1.05738	0.632997	0.266199	0.0310621
		0.993694	0.983433	1.20827	1.01762	1.04069	1.14255	0.937294	0.583798	0.204646	0.0849635
		1.10344	1.10991	1.0111	0.966561	1.15385	0.986801	1.19283	0.595602	0.163621	0.0403657
Figure 1D	concentrations(μM)	0	0.25	0.5	1					concentrations(μM)	0	0.25	0.5	1
TRAP+ cell number	group1	367	237	104	20	Area of osteoclasts(percentage of per well)				group1	65	45	10	5
	group2	417	278	138	65					group2	54	40	18	2
	group3	337	254	165	44					group3	50	38	16	3
Figure 1F						Area of osteoclasts(percentage of per well)
TRAP+ cell number		Azil(-)	day1-3	day3-5	day1-5					concentrations(μM)	Azil(-)	day1-3	day3-5	day1-5
	group1	504	430	256	100					group1	76	54	30	10
	group2	600	410	210	80					group2	68	48	36	8
	group3	490	380	180	120					group3	66	50	32	7

## Sheet: Figure2
Figure 2B
	bone resorption area(%)
	concentrations(μM)	0	0.25	0.5	1
	group1	12	7	4	1
	group2	15	6	3.5	1.3
	group3	17	7.7	3.2	0.8
									relative mRNA expression level (fold)
		Average Ct value								NFATc1	0μM	0.25μM	0.5μM	1μM		DC-stamp	0μM	0.25μM	0.5μM	1μM
Figure 2C	group	β-actin	NFATc1	cFos	CTSK	DC-stamp	Trap	Atp6v0d2		group1	0.90818	0.743806	0.362702	0.237578		group1	1.139	0.509624	0.274	0.074766
	0μM-group1	16.3638	24.2765	25.7876	24.3803	26.7838	24.851	29.38475		group2	0.884107	0.586675	0.406881	0.150809		group2	0.949962	0.40546	0.202125	0.04771
	0μM-group2	16.2942	24.8604	26.6341	23.7959	27.8297	22.8531	28.2193		group3	1.27924	0.56474	0.330864	0.190157		group3	1.0075	0.434334	0.158199	0.109522
	0μM-group3	16.3829	23.9368	25.9785	25.4	27.3827	24.8721	28.94943
	0.25μM-group1	16.543	24.7337	26.5613	25.4605	28.1132	26.689	30.3534		cFos	0μM	0.25μM	0.5μM	1μM		Trap	0μM	0.25μM	0.5μM	1μM
	0.25μM-group2	15.9239	25.0817	27.304	23.4327	28.6877	23.4812	29.187		group1	1.15755	0.761334	0.256499	0.174161		group1	1.25992	0.396236	0.18736	0.14766
	0.25μM-group3	15.9737	24.7272	25.8689	25.3539	28.2075	25.066	29.8357		group2	1.10045	0.535062	0.38736	0.14766		group2	1.108	0.554602	0.202125	0.107771
	0.5μM-group1	14.3536	23.5805	25.9415	24.8567	26.8191	25.5802	30.1262		group3	0.794624	0.654602	0.102125	0.07771		group3	0.650677	0.434334	0.151995	0.232233
	0.5μM-group2	16.5904	26.2762	28.4366	26.3582	30.3585	25.6039	30.7007
	0.5μM-group3	15.9396	25.5045	28.5552	26.5021	29.6705	26.5868	31.5049		CTSK	0μM	0.25μM	0.5μM	1μM		Atp6v0d2	0μM	0.25μM	0.5μM	1μM
	1μM-group1	15.9911	25.8284	28.1375	28.962	30.3304	27.5613	32.372		group1	1.12987	0.600892	0.200217	0.036192		group1	1.10348	0.63841	0.163847	0.107477
	1μM-group2	15.7279	26.8456	28.9655	26.477	31.5789	25.6487	30.5078		group2	0.95374	0.94903	0.198272	0.10043		group2	0.996236	0.394055	0.219038	0.13771
	1μM-group3	16.0034	26.3673	29.0131	30.1591	30.2647	26.039	32.3627		group3	0.925839	0.729901	0.330698	0.0274		group3	0.90394	0.368274	0.11309	0.0652233
Figure 2E		NFATc1	GAPDH	ratio	Result				CTSK	GAPDH	ratio	result
Group1	control	19746.7	41648.7	0.474125	1		Group1	control	5395.83	41648.7	0.129556	1
	0μM	28514.1	41278.3	0.690778	1.45695			0μM	37385	41278.3	0.905683	6.99067
	0.25μM	26459.5	40281.1	0.656872	1.38544			0.25μM	36387.9	40281.1	0.903348	6.97265
	0.5μM	22210.5	41648.7	0.533282	1.12477			0.5μM	24094.1	41648.7	0.578509	4.46533
	1μM	16460.6	39604.5	0.415625	0.876615			1μM	16191.2	39604.5	0.408824	3.15558
Group2	control	5489.58	18945.6	0.289755	1		Group2	control	6648.64	18945.6	0.350934	1
	0μM	8474.42	19036.6	0.445166	1.53635			0μM	35769.5	19036.6	1.87899	5.35425
	0.25μM	5771.46	17783.7	0.324537	1.12004			0.25μM	33920.8	17783.7	1.90741	5.43524
	0.5μM	5275.13	18794.9	0.280669	0.96864			0.5μM	31905.4	18794.9	1.69756	4.83726
	1μM	3104.35	18587.3	0.167015	0.5764			1μM	23175.2	18587.3	1.24683	3.5529
Group3	control	4694.96	29738.7	0.157874	1		Group3	control	5701.22	23905	0.238495	1
	0μM	6842.35	31094.6	0.22005	1.39383			0μM	37498.2	25384.7	1.4772	6.19384
	0.25μM	6625.45	32035.7	0.206815	1.31			0.25μM	28466.6	23567.8	1.20786	5.06451
	0.5μM	3702.68	29048.8	0.127464	0.80738			0.5μM	19260.5	24009.5	0.802202	3.3636
	1μM	2037.71	29401.3	0.0693067	0.439			1μM	12947.2	24376.5	0.531133	2.22702

## Sheet: Figure3
Figure 3B/D
			p-P38	P38	ratio	result				p-JNK	JNK	ratio	result				p-ERK	ERK	ratio	result			p-P65	P-65	ratio	result			p-Ikbα	Ikbα	ratio	result
group1	RANKL	0 min	7302.41	12832	0.569077	1		group1	0 min	4307.2	27205	0.158324	1		group1	0 min	2972	28921	0.102763	1		0 min	4227.47	35027.4	0.12069	1		0 min	14856	33731.3	0.440421	1
		10 min	10929.8	14941.3	0.731516	1.28544			10 min	25483.5	34475.2	0.739185	4.66881			10 min	26109.6	26278	0.993592	9.66881		10 min	24438.3	35241.1	0.693459	5.74578		10 min	21115.1	22957.9	0.919734	2.08831
		20 min	23164.1	21292.8	1.08788	1.91166			20 min	26259.2	36514	0.719154	4.54229			20 min	26823.1	27354	0.980591	9.54229		20 min	25544.5	36461.2	0.700595	5.8049		20 min	19684.9	20538.6	0.958436	2.17618
		30 min	35561.1	17079.5	2.0821	3.65872			30 min	27724.5	40035.1	0.692503	4.37396			30 min	6958.31	28523	0.243954	2.37396		30 min	17322.5	33706.1	0.513927	4.25823		30 min	21591.5	19687.7	1.0967	2.49012
		60 min	16275.6	25899.1	0.628424	1.10429			60 min	8750.17	35417.6	0.247057	1.56045			60 min	7501.51	28510	0.263119	2.56045		60 min	15877.8	35296.8	0.449838	3.72721		60 min	8727	29463.2	0.2962	0.672538
	RANKL+AZIL	0 min	6582.97	11721.8	0.561602	0.986864			0 min	1890.23	34302.3	0.0551051	0.348053			0 min	2153.19	26019	0.0827546	0.805299		0 min	5626.44	36135.7	0.155703	1.29011		0 min	10245.5	35626.2	0.287583	0.652972
		10 min	6893.85	12855.4	0.53626	0.942332			10 min	12868.8	29317	0.438952	2.77249			10 min	17616.7	26923	0.654336	6.36745		10 min	19633.7	33064.6	0.593798	4.92001		10 min	7377.22	30215.3	0.244155	0.554368
		20 min	12386.4	17186.9	0.720686	1.26641			20 min	13562.1	29116.7	0.465785	2.94197			20 min	16707	27361	0.610613	5.94197		20 min	17080.1	34124.3	0.500527	4.14721		20 min	9073.77	23005.3	0.394421	0.895555
		30 min	18222.5	17437.9	1.04499	1.8363			30 min	10181.8	32850.3	0.309944	1.95766			30 min	6839.66	26023	0.262831	2.55766		30 min	5861.92	39204	0.149524	1.2389		30 min	12701.9	30923.3	0.410757	0.932646
		60 min	10492.2	17318.8	0.605829	1.06458			60 min	3606.79	34173.3	0.105544	0.666633			60 min	4768.91	24861	0.191823	1.86666		60 min	11365.2	32167.8	0.353309	2.12741		60 min	6765.44	29838.2	0.226737	0.514819
group2		0 min	6885.37	14717.8	0.467826	1		group2	0 min	9169.71	28374	0.323173	1		group2	0 min	5930	17844	0.332325	1		0 min	10105.6	27312.3	0.37	1		0 min	7011.63	23537	0.297898	1
		10 min	11168.5	17392.2	0.642154	1.37263			10 min	45918.3	25934	1.77058	5.47875			10 min	54476.5	17294	3.15002	9.47875		10 min	54192.6	27635.2	1.961	5.3		10 min	8962.25	16283.6	0.550385	1.84756
		20 min	16346.1	14656.8	1.11526	2.38391			20 min	58948.3	32093	1.8368	5.68363			20 min	62254.3	18934	3.28797	9.89384		20 min	57966.8	28106.7	2.06238	5.574		20 min	9009.41	14829.6	0.607528	2.03938
		30 min	22954.6	13652.6	1.68133	3.59392			30 min	56501	34024	1.66062	5.13849			30 min	20196.6	19364	1.043	3.13849		30 min	39926	27469.6	1.45346	3.92827		30 min	11092.6	12061.3	0.91969	3.08726
		60 min	14290.6	15742.6	0.907765	1.94039			60 min	11519.5	27453	0.419608	1.2984			60 min	18171.4	18663	0.973658	2.92984		60 min	27681.2	27931.6	0.991038	2.67848		60 min	5657.05	21892.9	0.258397	0.8674
		0 min	6734.36	15372.5	0.438077	0.93641			0 min	9215.08	28937	0.318453	0.985395			0 min	5923.46	17224	0.343907	1.03485		0 min	11195.5	26544.4	0.421767	1.13991		0 min	7220.41	24910.9	0.289849	0.97298
		10 min	6793.51	13657.5	0.497422	1.06326			10 min	30567.1	30472	1.00312	3.10398			10 min	36590.1	18038	2.0285	6.10398		10 min	45890.2	26972.6	1.70136	4.59828		10 min	8621.01	24047.7	0.358497	1.20342
		20 min	9743.76	14289.5	0.681885	1.45756			20 min	30453.8	28639	1.06337	3.2904			20 min	36152.3	17294	2.09045	6.2904		20 min	41834.4	25481.9	1.64173	4.43711		20 min	8989.2	19038.3	0.472164	1.58499
		30 min	15334.3	15384.4	0.996745	2.13059			30 min	24513.8	29471	0.831796	2.57384			30 min	14647.6	19384	0.755653	2.27384		30 min	18678.3	27471.2	0.679923	1.83763		30 min	9892.21	16784	0.589384	1.97847
		60 min	6900.36	16346.6	0.422129	0.90232			60 min	9360.16	29740	0.314733	0.973884			60 min	11385	17356	0.65597	1.97388		60 min	24544.4	28028.5	0.875698	2.36675		60 min	6795.29	23091.6	0.294276	0.98784
group3		0 min	7390.55	23891.3	0.30934	1		group3	0 min	7323.49	38475.8	0.19034	1		group3	0 min	8367	38484	0.217415	1		0 min	11785.3	7909.6	1.49	1		0 min	3508.89	18102	0.19384	1
		10 min	10924.6	23800.5	0.459005	1.48382			10 min	38144.8	34092.3	1.11887	5.87826			10 min	71966.2	37283	1.93027	8.87826		10 min	61520.3	7538.8	8.16049	5.47684		10 min	3911.08	17033.6	0.229609	1.18453
		20 min	13666.9	24045.1	0.568384	1.83741			20 min	38725.7	37026.4	1.04589	5.49487			20 min	68374.5	37021	1.84691	8.49487		20 min	59548	7859.5	7.57656	5.08494		20 min	5383.77	14038.8	0.383493	1.9784
		30 min	24887.2	18945.8	1.3136	4.24647			30 min	35588	35347.6	1.0068	5.28948			30 min	19149.6	38471	0.497767	2.28948		30 min	35126.8	7781.2	4.51432	3.02975		30 min	6733.01	12074.4	0.557629	2.87675
		60 min	11508.8	25102.4	0.458474	1.4821			60 min	8442.36	37291.7	0.226387	1.18938			60 min	15125.3	36821	0.41078	1.88938		60 min	31338.4	8209.5	3.81734	2.56197		60 min	3579.43	17039.4	0.210068	1.08372
		0 min	6952.53	25753.5	0.269964	0.87271			0 min	7263.4	32913.7	0.22068	1.1594			0 min	10412.9	38751	0.268712	1.23594		0 min	12537.4	7589.2	1.65201	1.10873		0 min	3262.38	19028	0.171451	0.8845
		10 min	7181.09	25917.4	0.277076	0.8957			10 min	20785.9	37021.6	0.561455	2.94975			10 min	44320.4	37093	1.19485	5.49569		10 min	51952.1	7951.5	6.53363	4.38499		10 min	3809.53	18920.3	0.201346	1.03872
		20 min	9698.61	23891.3	0.405947	1.3123			20 min	19838.5	40421.6	0.490789	2.57849			20 min	44260.2	38921	1.13718	5.23046		20 min	50528.3	8271.6	6.10865	4.09977		20 min	4290.69	18027.8	0.238005	1.22784
		30 min	14393.3	24820.5	0.579895	1.87462			30 min	18486.1	39419.9	0.468953	2.46376			30 min	15039.8	35872	0.419263	1.9284		30 min	25263.1	8309.1	3.04042	2.04055		30 min	5115.35	15090.6	0.338976	1.74874
		60 min	8686.39	23561.3	0.368671	1.1918			60 min	5642.65	33892.5	0.166487	0.87468			60 min	11572.5	36742	0.314966	1.44869		60 min	21014.7	7792.7	2.69671	1.80987		60 min	2900.95	19462	0.149057	0.76897
Figure 3E			NFATc1	β-actin	ratio	result				cFos	β-actin	ratio	result				CTSK	β-actin	ratio	result
group1	RANKL	day0	2799.96	32246.4	0.08683	1			day0	79.4925	32246.4	0.00246516	0.024095			day0	4466.08	32246.4	0.138498	1
		day1	6280.13	27206.5	0.230832	2.65844			day1	29.2128	27206.5	0.00107374	0.010495			day1	7703.55	27206.5	0.283151	2.04444
		day3	43509.8	32108.4	1.35509	15.6062			day3	3285.01	32108.4	0.10231	1			day3	14374	32108.4	0.447672	3.23232
		day5	73430.2	35618.5	2.06158	23.7427			day5	78661.6	35618.5	2.20845	21.5859			day5	56888.7	35618.5	1.59717	11.532
	RANKL+AZIL	day0	2294.73	30511.9	0.0752078	0.86615			day0	90.3686	30511.9	0.00296175	0.0289487			day0	6692.7	30511.9	0.219347	1.58375
		day1	4749.03	34780.2	0.136544	1.57254			day1	138.028	34780.2	0.00396859	0.0387898			day1	10226.5	34780.2	0.294032	2.123
		day3	3903.35	29704.3	0.131407	1.51338			day3	1752.62	29704.3	0.0590022	0.5767			day3	14220.2	29704.3	0.478726	3.45654
		day5	6941.19	32291.1	0.214957	2.4756			day5	4267.37	32291.1	0.132153	1.29169			day5	34319.1	32291.1	1.0628	7.67374
group2	RANKL	day0	1333.37	27837.4	0.0478986	1			day0	65.8269	27837.4	0.0023647	0.0149288			day0	5620.18	27837.4	0.201893	1
		day1	2527.16	27654.6	0.0913832	1.90785			day1	143.042	27654.6	0.00517245	0.0326547			day1	14766.7	27654.6	0.53397	2.64481
		day3	14381.1	29741.5	0.483537	10.095			day3	4711.01	29741.5	0.158399	1			day3	22011.2	29741.5	0.740085	3.66572
		day5	23379.6	26549.5	0.880604	18.3848			day5	83681.6	26549.5	3.15191	19.8986			day5	73683.8	26549.5	2.77534	13.7465
	RANKL+AZIL	day0	1575.72	26741.6	0.0589239	1.23018			day0	286.189	26741.6	0.010702	0.0675637			day0	6094.07	26741.6	0.227887	1.12875
		day1	2768.71	27694.9	0.099972	2.08716			day1	108.252	27694.9	0.00390873	0.0246765			day1	14457.8	27694.9	0.522038	2.58571
		day3	3225.6	28595.7	0.1128	2.35498			day3	1747.33	28595.7	0.0611048	0.385766			day3	17246.5	28595.7	0.603116	2.9873
		day5	3662.59	27421.7	0.133566	2.78851			day5	8030.14	27421.7	0.292839	1.84875			day5	39073	27421.7	1.42489	7.05766
group3	RANKL	day0	1877.13	9867.3	0.190238	1			day0	103.346	9867.3	0.0104736	0.0406986			day0	1558.25	9867.3	0.15792	1
		day1	4119.07	9638.4	0.42736	2.24645			day1	68.8651	9638.4	0.00714487	0.0277638			day1	2796.8	9638.4	0.290172	1.83746
		day3	20508.1	8939.78	2.29403	12.0587			day3	2300.61	8939.78	0.257345	1			day3	5617.02	8939.78	0.628317	3.9787
		day5	36117.2	8856.72	4.07794	21.436			day5	36467.8	8856.72	4.11752	16			day5	13534	8856.72	1.5281	9.6764
	RANKL+AZIL	day0	1831.17	9305.66	0.19678	1.03439			day0	174.452	9305.66	0.0187468	0.072847			day0	1601.59	9305.66	0.172109	1.08985
		day1	3269.48	9745.56	0.335485	1.7635			day1	59.3053	9745.56	0.00608537	0.0236467			day1	2755.83	9745.56	0.282778	1.79064
		day3	5172.24	11027.7	0.469022	2.46545			day3	1410.08	11027.7	0.127867	0.49687			day3	6587.45	11027.7	0.597354	3.78263
		day5	7239.74	9567.66	0.756688	3.97759			day5	3689.74	9567.66	0.385647	1.49856			day5	8000.14	9567.66	0.836164	5.29485

## Sheet: Figure4
Figure4B			ROS+ cell number
	concentrations(μM)	control	0	0.5	1
	group1	20	135	43	29
	group2	15	158	58	25
	group3	26	127	67	37
Figure4D			ROS+ cell number
	concentrations(μM)	control	0	0.5	1
	group1	11	102	65	20
	group2	19	145	43	18
	group3	26	129	48	12
Figure4F		Nrf2	GAPDH	ratio	result			HO-1	GAPDH	ratio	result
Group1	control	45264.4	34741.4	1.30289	1		control	50302.2	34741.4	1.4479	1
	0μM	10448.6	32974.3	0.316873	0.243207		0μM	21705.2	32974.3	0.658246	0.45462
	0.25μM	19027.2	32324.5	0.58863	0.451787		0.25μM	31448.2	32324.5	0.972891	0.671932
	0.5μM	24913.6	32354.5	0.77002	0.591007		0.5μM	33030.1	32354.5	1.02088	0.705076
	1μM	31177.2	29433.7	1.05923	0.812986		1μM	33707.6	29433.7	1.1452	0.79094
Group2	control	47338.7	47827.5	0.98978	1		control	61666.1	47827.5	1.28935	1
	0μM	15860.4	46091.1	0.344111	0.347664		0μM	22497.9	46091.1	0.488118	0.378578
	0.25μM	22699.7	47278.7	0.480126	0.485084		0.25μM	38798.3	47278.7	0.82063	0.63647
	0.5μM	20715.6	48618.6	0.426084	0.430484		0.5μM	40023.7	48618.6	0.823219	0.638478
	1μM	36308.3	46751.8	0.776618	0.784637		1μM	51832.5	46751.8	1.10867	0.859874
Group3	control	23585	22701.4	1.03892	1		control	15377.6	22701.4	0.677384	1
	0μM	7821.61	23571.2	0.331829	0.319398		0μM	6230.83	23571.2	0.264341	0.390237
	0.25μM	13846.1	23182.5	0.597265	0.57489		0.25μM	9349.44	23182.5	0.403297	0.595374
	0.5μM	12666.9	24061.1	0.526445	0.506724		0.5μM	9841.88	24061.1	0.409037	0.603847
	1μM	21462.5	23043.8	0.931379	0.896488		1μM	11628.9	23043.8	0.504641	0.744985
		Average Ct value
Figure4G	group	β-actin	Nrf2	HO-1	Catalase	SOD1		Nrf2	control	0	0.25	0.5	1		SOD1	control	0	0.25	0.5	1
	Control-group1	14.6878	23.4875	27.7185	22.3648	21.484		group1	1.26764	0.0923799	0.266236	0.58736	1.38987		group1	1.4559	0.134238	0.366624	0.36736	0.687484
	Control-group2	15.0357	24.0931	28.1789	23.0795	21.1928		group2	0.939748	0.0674683	0.194602	0.650212	1.09781		group2	0.754859	0.0927468	0.254602	0.450212	0.50306
	Control-group3	15.3029	24.959	28.5505	23.5477	22.3895		group3	0.878749	0.200849	0.113433	0.971995	1.6947		group3	0.809385	0.160849	0.306985	0.22994	0.496887
	0μM-group1	15.6735	28.2517	31.642	28.4252	25.9087
	0μM-group2	15.7921	28.6494	32.1577	28.9236	24.974		HO-1	control	0	0.25	0.5	1
	0μM-group3	15.3209	27.1064	30.9598	29.0305	24.7387		group1	1.16764	0.15238	0.196624	0.38736	0.594678
	0.25μM-group1	14.7929	25.844	30.3937	27.4474	23.5786		group2	0.909748	0.0974683	0.294602	0.450212	0.625285
	0.25μM-group2	14.0894	25.4185	28.8593	25.598	21.8145		group3	0.948749	0.180849	0.234334	0.571995	0.89094
	0.25μM-group3	15.3249	27.9346	30.59	27.4775	23.8102
	0.5μM-group1	16.8399	26.7494	31.4624	26.5223	25.6226		Catalase	control	0	0.25	0.5	1
	0.5μM-group2	17.0278	26.6165	31.1859	27.7081	23.9305		group1	1.15387	0.034238	0.0366236	0.28736	0.413674
	0.5μM-group3	17.3276	26.8381	31.3052	27.6911	26.2297		group2	0.934098	0.0274683	0.084602	0.150212	0.390985
	1μM-group1	17.7939	26.4609	31.798	26.9508	25.6726		group3	0.920749	0.0208487	0.0613433	0.211995	0.668875
	1μM-group2	17.5904	26.4235	31.2745	26.8906	24.3329
	1μM-group3	18.0289	26.7375	31.3672	26.7476	25.8195

## Sheet: Figure5
Figure5B	Average Ct value
	group	β-actin	Nrf2		Relative mRNA expression level
	si-Ctrl group1	17.3674	26.8875		Nrf2	si-ctrl	si-Nrf2
	si-Ctrl group2	17.7931	27.4397		group1	1.23848	0.428785
	si-Ctrl group3	16.893	26.2684		group2	0.974873	0.208394
	si-Nrf2 group1	17.2736	28.3239		group3	0.794624	0.352757
	si-Nrf2 group2	17.8739	29.7464
	si-Nrf2 group3	16.4625	27.0095
Figure 5D
	concentrations(μM)	si-Ctrl-DMSO	si-Ctrl+Azil	si-Nrf2-DMSO	si-Nrf2+Azil					concentrations(μM)	si-Ctrl-DMSO	si-Ctrl+Azil	si-Nrf2-DMSO	si-Nrf2+Azil
TRAP+ cell number	group1	220	130	400	350	Area of osteoclasts(percentage of per well)				group1	31	5	55	47
	group2	240	150	380	440					group2	23	9	70	50
	group3	280	100	450	365					group3	25	4	75	41
Figure 5E		Nrf2	GAPDH	ratio	Result				ho-1	GAPDH	ratio	Result				NFATC1	GAPDH	ratio	Result				CFOS	GAPDH	ratio	Result
Group1	siCtrl	25625.3	16614.6	1.54234	1		Group1	siCtrl	14821	16614.6	0.892047	1		Group1	siCtrl	12067.8	16614.6	0.72634	1		Group1	siCtrl	27374.3	16614.6	1.6476	1
	siCtrl+Azil	36081.9	16790.1	2.149	1.39334			siCtrl+Azil	28107	16790.1	1.67403	1.87661			siCtrl+Azil	6351.92	16790.1	0.378314	0.520851			siCtrl+Azil	18675.3	16790.1	1.11228	0.675092
	siNrf2	10577.9	18696.1	0.565782	0.366834			siNrf2	14597	18696.1	0.780754	0.875239			siNrf2	25118.5	18696.1	1.34352	1.84971			siNrf2	49990.2	18696.1	2.67384	1.62286
	siNrf2+Azil	7834.46	19525.2	0.401249	0.260157			siNrf2+Azil	8564.77	19525.2	0.438653	0.491737			siNrf2+Azil	17966.6	19525.2	0.969846	1.33525			siNrf2+Azil	40416.5	19525.2	2.18171	1.32417
Group2	siCtrl	18038	24621	0.732627	1		Group2	siCtrl	19304	24621	0.784046	1		Group2	siCtrl	24018	24621	0.975509	1		Group2	siCtrl	14023	24621	0.569554	1
	siCtrl+Azil	24841	25065	0.991063	1.35275			siCtrl+Azil	31234.8	25065	1.24615	1.58939			siCtrl+Azil	10475.8	25065	0.417947	0.42844			siCtrl+Azil	6274.11	25065	0.250313	0.43949
	siNrf2	3277.49	23895	0.137162	0.18722			siNrf2	10094	23895	0.422432	0.538785			siNrf2	41816.4	23895	1.75001	1.79394			siNrf2	18849	23895	0.788824	1.38498
	siNrf2+Azil	3126.09	24571	0.127227	0.173659			siNrf2+Azil	7914.65	24571	0.322114	0.410835			siNrf2+Azil	37092.4	24571	1.5096	1.5475			siNrf2+Azil	17640	24571	0.717918	1.26049
Group3	siCtrl	24913	30821	0.808313	1		Group3	siCtrl	21932	30821	0.711593	1		Group3	siCtrl	25172	30821	0.816716	1		Group3	siCtrl	22391	30821	0.726485	1
	siCtrl+Azil	37989.7	31631	1.20103	1.48584			siCtrl+Azil	33296.3	31631	1.05265	1.47928			siCtrl+Azil	13905.5	31631	0.439616	0.538273			siCtrl+Azil	11306.7	31631	0.357455	0.492034
	siNrf2	6836.07	30883	0.221354	0.273847			siNrf2	9295.5	30883	0.300991	0.422982			siNrf2	42609.6	30883	1.37971	1.68934			siNrf2	32296.6	30883	1.04577	1.4395
	siNrf2+Azil	5333.65	33019	0.161533	0.199839			siNrf2+Azil	12049.5	33019	0.364926	0.51283			siNrf2+Azil	45138.5	33019	1.36705	1.67383			siNrf2+Azil	36927.4	33019	1.11837	1.53942
Figure5G		P-JNK	JNK	ratio				P-P38	P38	ratio				P-ERK	ERK	ratio
Group1	Mock	2675.48	41613.3	0.0642937	1		Mock	17663.5	29876.6	0.591216	1		Mock	1389.92	35089.6	0.0396106	1
	RANKL	31035.3	43252.6	0.717537	11.1603		RANKL	43936	28490.6	1.54213	2.6084		RANKL	15509.6	25111	0.617641	15.5928
	RANKL+Azil	15482.1	39463.9	0.392311	6.10185		RANKL+Azil	33933.4	32079.8	1.05778	1.78916		RANKL+Azil	5509.96	25561.8	0.215555	5.44184
	Rankl+Azil+siCtrl	19911.9	35549.5	0.560116	8.71183		Rankl+Azil+siCtrl	37101.2	33152	1.11913	1.89292		Rankl+Azil+siCtrl	5224.58	22208.5	0.235251	5.9391
	Rankl+Azil+siNrf2	27686.4	33964.5	0.815157	12.6786		Rankl+Azil+siNrf2	50323.2	31384.3	1.60345	2.71212		Rankl+Azil+siNrf2	11547.3	26068.8	0.442954	11.1827
Group2	Mock	3392.65	27389.3	0.123868	1		Mock	9758.77	41029.6	0.237847	1		Mock	3307	6898.38	0.479387	1
	RANKL	34068.8	28037.3	1.21512	9.80985		RANKL	21346.7	39278.8	0.543467	2.28494		RANKL	62500.5	7203.28	8.67667	18.0995
	RANKL+Azil	18706.7	26832.1	0.697174	5.62838		RANKL+Azil	16640.2	38784.7	0.42904	1.80384		RANKL+Azil	15395.8	6938.82	2.21879	4.62838
	Rankl+Azil+siCtrl	18555.7	24562.8	0.755436	6.09874		Rankl+Azil+siCtrl	16878.4	40128.4	0.420609	1.7684		Rankl+Azil+siCtrl	12021	8092.27	1.4855	3.09874
	Rankl+Azil+siNrf2	33192.8	26934.7	1.23234	9.94888		Rankl+Azil+siNrf2	23573.3	37982.3	0.620639	2.6094		Rankl+Azil+siNrf2	39361.9	7499.27	5.24876	10.9489
Group3	Mock	3650.4	37484.4	0.0973845	1		Mock	4393.95	22374.3	0.196384	1		Mock	10500.5	36292.3	0.28933	1
	RANKL	32470.2	36926.4	0.879322	9.02938		RANKL	9060.29	21937.6	0.413003	2.10304		RANKL	221028	38294.3	5.77182	19.9489
	RANKL+Azil	25130.2	35821.4	0.701542	7.20384		RANKL+Azil	5867.07	23572.9	0.248891	1.26737		RANKL+Azil	44132.4	36284.2	1.2163	4.20384
	Rankl+Azil+siCtrl	23669.9	34782.4	0.680513	6.9879		Rankl+Azil+siCtrl	6088.01	25983.2	0.234305	1.1931		Rankl+Azil+siCtrl	43339.7	37561.9	1.15382	3.9879
	Rankl+Azil+siNrf2	40829.4	32783.5	1.24543	12.7888		Rankl+Azil+siNrf2	14299.3	27482.5	0.520308	2.64944		Rankl+Azil+siNrf2	138328	37384.2	3.70018	12.7888
Figure5G		P-P65	P65	ratio				Ikbα	GAPDH	ratio
Group1	Mock	10343.4	37203.4	0.278023	1		Mock	8103.13	7830.23	1.03485	1
	RANKL	23782.1	37763.8	0.629759	1.8132		RANKL	5943.01	8429.03	0.705065	0.68132
	RANKL+Azil	13617.4	36615.2	0.371906	1.07267		RANKL+Azil	8058.21	8582.73	0.938887	0.907267
	Rankl+Azil+siCtrl	14790.1	37705.7	0.39225	1.01568		Rankl+Azil+siCtrl	8070.07	8473.78	0.952358	0.920284
	Rankl+Azil+siNrf2	25584.2	38037.1	0.672612	1.88353		Rankl+Azil+siNrf2	2101.03	8627.27	0.243534	0.235332
Group2	Mock	3820.82	18921.2	0.201933	1		Mock	36740.7	28393.3	1.29399	1
	RANKL	10157.5	19829.2	0.512252	2.53674		RANKL	21068.6	29203.2	0.721449	0.557537
	RANKL+Azil	2583.65	17293.6	0.1494	0.739847		RANKL+Azil	29188.6	27182.1	1.07382	0.829847
	Rankl+Azil+siCtrl	4169.29	18702.9	0.222922	1.10394		Rankl+Azil+siCtrl	30404.4	27682.5	1.09833	0.848787
	Rankl+Azil+siNrf2	9378.64	20193.2	0.464446	2.3		Rankl+Azil+siNrf2	1394.5	2846.24	0.489945	0.37863
Group3	Mock	9373.49	23821.4	0.39349	1		Mock	16443.2	19394.3	0.847839	1
	RANKL	18604.1	23178.2	0.802658	2.03984		RANKL	6657.28	18394.2	0.361922	0.426876
	RANKL+Azil	12532.9	25183.6	0.497663	1.26474		RANKL+Azil	14162	19032.3	0.744103	0.877647
	Rankl+Azil+siCtrl	13722.1	25183.3	0.544889	1.38476		Rankl+Azil+siCtrl	12644.3	18304.2	0.690784	0.814759
	Rankl+Azil+siNrf2	23261.1	27839.2	0.835553	2.12344		Rankl+Azil+siNrf2	5037.81	18494.5	0.272396	0.321282

## Sheet: Figure6
Figure6B		BV/TV(%)	Tb.Th(mm)	Tb.N(1/mm)	Tb.Sp(mm)		Figure6D			sham	vehicle	low-dose	high-dose
	sham1	12.31	0.06323	1.946	0.36635				group1	7	33	22	15
	sham2	15.03	0.0729946	2.509	0.350354		TRAP+ cell number		group2	5	40	17	5
	sham3	12.39	0.0659721	1.878	0.303216				group3	4	28	12	8
	sham4	15.58	0.0622434	2.503	0.291617				group4	5	25	15	5
	sham5	16.33	0.0775	2.107	0.33926				group5	6	20	23	11
	sham6	11.63	0.059868	1.942	0.318052				group6	8	34	16	7
	vehicle1	5.61	0.05099	1.1	0.4198
	vehicle2	4.04	0.0507	0.797	0.4441					sham	vehicle	low-dose	high-dose
	vehicle3	3.75	0.05081	0.808	0.520373		Oc.S/BS(%)		group1	2.62837	21.2683	11.2678	6.73838
	vehicle4	5.69	0.0464	1.05	0.51768				group2	6.57364	18.2684	9.26783	5.3893
	vehicle5	5.27	0.0541921	0.983	0.470192				group3	2.345	14.3678	8.36787	5.20918
	vehicle6	3.57	0.0535636	0.882	0.492				group4	4.33	20.23	6.3834	8.034
	low-dose1	8.31	0.05388	1.377	0.43788				group5	3.2642	16.3894	13.8266	4.2848
	low-dose2	7.62	0.0603731	1.299	0.36774				group6	5.372	17.3673	9.72633	2.92895
	low-dose3	9.04	0.0528408	1.864	0.3595
	low-dose4	5.27	0.0620301	1.629	0.3583
	low-dose5	4.93	0.0567548	1.39	0.4234
	low-dose6	8.23	0.0555116	1.7283	0.428
	high-dose1	13.96	0.070015	1.993	0.333132
	high-dose2	9.04	0.0657496	2.15	0.275836
	high-dose3	11.19	0.067014	1.338	0.374847
	high-dose4	11.01	0.0558055	1.142	0.38025
	high-dose5	8.73	0.05572	1.935	0.387199
	high-dose6	12.56	0.059775	1.842	0.293

## Sheet: Figure7
Figure7B			sham	vehicle	low-dose	high-dose	Result	sham	vehicle	low-dose	high-dose
		group1	76.498	112.629	104.744	65.646		1	1.47231	1.36924	0.85814
DHE Fluorescence intensity		group2	72.526	133.207	83.5484	68.882		0.948077	1.74131	1.09216	0.900442
		group3	60	123.244	117.45	105.749		0.784334	1.61107	1.53533	1.38237
		group4	95.5876	154.468	90.7887	84.3895		1.24954	2.01924	1.18681	1.10316
		group5	65.5736	127.789	94.5367	62.3785		0.857194	1.67048	1.23581	0.815426
		group6	77.784	94.675	76.3095	74.5896		1.01681	1.23761	0.997536	0.975053
